# Supplementary material for: Structural basis of ubiquitin‐independent PP1 complex disassembly by p97
Source: EMBO J. 2023 Jun 2;42(14):e113110. doi: 10.15252/embj.2022113110 (PMC10350818; doi:10.15252/embj.2022113110)
Supplement: Supplementary file 3 — Movie EV1 [file EMBJ-42-e113110-s004.zip]

Archive with 4 entries (4 files):
- Movie EV1 Legend.docx
- __MACOSX/._Movie EV1 Legend.docx
- Movie EV1.mp4
- __MACOSX/._Movie EV1.mp4
